# Supplementary material for: Spatial Control over Catalyst Positioning for Increased Micromotor Efficiency
Source: Gels. 2023 Feb 18;9(2):164. doi: 10.3390/gels9020164 (PMC9957166; doi:10.3390/gels9020164)
Supplement: Supplementary file 1 [file gels-09-00164-s001.zip]

Archive with 1 entries (1 files):
- gels-2222220-supplementary.pdf
